# Supplementary material for: An Mpox Multi-Antigen-Tandem Bivalent mRNA Candidate Vaccine Effectively Protects Mice Against the Vaccinia Virus
Source: Vaccines (Basel). 2025 Mar 31;13(4):374. doi: 10.3390/vaccines13040374 (PMC12031407; doi:10.3390/vaccines13040374)
Supplement: Supplementary file 1 [file vaccines-13-00374-s001.zip]

Archive with 1 entries (1 files):
- vaccines-3525626-supplementary.pdf
